# Supplementary material for: diAcCA, a Pro-Drug for Carnosic Acid That Activates the Nrf2 Transcriptional Pathway, Shows Efficacy in the 5xFAD Transgenic Mouse Model of Alzheimer’s Disease
Source: Antioxidants (Basel). 2025 Feb 28;14(3):293. doi: 10.3390/antiox14030293 (PMC11939361; doi:10.3390/antiox14030293)
Supplement: Supplementary file 1 [file antioxidants-14-00293-s001.zip]

Archive with 5 entries (4 files):
- Supplementary Files_Final/
- Supplementary Files_Final/Supplementary Figures S1-S3 v6pb.pdf
- Supplementary Files_Final/Table S1. Carnosic Acid PK[16].xlsx
- Supplementary Files_Final/Table S2. PK of diAcCA PO[63].xlsx
- Supplementary Files_Final/Table S3. List of genes in NanoString analysis[31].xlsx
