# Supplementary material for: diAcCA, a Pro-Drug for Carnosic Acid That Activates the Nrf2 Transcriptional Pathway, Shows Efficacy in the 5xFAD Transgenic Mouse Model of Alzheimer’s Disease
Source: Antioxidants (Basel). 2025 Feb 28;14(3):293. doi: 10.3390/antiox14030293 (PMC11939361; doi:10.3390/antiox14030293)
Supplement: Supplementary file 1 [file antioxidants-14-00293-s001.zip › Supplementary Files_Final/Table S1. Carnosic Acid PK[16].xlsx]

## Sheet: Data Summary
UF DMPK Core
This data was collected using a mass spectrometer funded by NIH grant number 1 S10OD030332-01, which should be cited in future publications that utilize the data. Grant citation does not confer authorship.
Carnosic Acid
Dose: 3mg/kg IV, 10mg/Kg PO
Subject	T1/2	Tmax	Cmax	Cmax	AUClast	AUClast	AUCINF_obs	AUC	Cl_obs	MRTINF_obs	Vss_obs
	hr	hr	ng/mL	µM	min*ng/mL	µM.hr	min*ng/mL	%Extrap	mL/min/kg	hr	L/kg
IV Mouse-7	13.0497	0.25	24000	72.2456	877349	44.0171	901071	2.63262	3.32937	5.46406	1.09151
IV Mouse-8	8.61945	0.0833333	39100	117.7	1.42897e+06	71.6921	1.43897e+06	0.6948	2.08483	3.4148	0.427157
IV Mouse-9	13.9888	0.0833333	35100	105.659	1.25434e+06	62.9308	1279645	1.97771	2.3444	4.78684	0.673336
Avg.	11.886	0.138889	32733.3	98.535	1.18688e+06	59.5467	1.20656e+06	1.76837	2.5862	4.55523	0.730669
Subject	T1/2	Tmax	Cmax	Cmax	AUClast	AUClast	AUCINF_obs	AUC%Extrap	Cl_obs	F%	CL*F
	hr	hr	ng/mL	µM	min*ng/mL	µM.hr	min*ng/mL		mL/min/kg
PO Mouse-1	19.9404	4	1290	3.8832	607726	30.49	644664	5.72979	15.5119	16.045
PO Mouse-2	13.9748	0.25	1170	3.52197	689072	34.5711	709152	2.83165	14.1013	17.6501
PO Mouse-3	15.0369	0.25	1970	5.93016	378477	18.9884	393576	3.83632	25.4081	9.79569
Avg.	16.3174	1.5	1476.67	4.44511	558425	28.0165	582464	4.13259	18.3405	14.4969	2.6588

## Sheet: Plots
IV Plots:
Mouse-7	Mouse-8	Mouse-9
PO Plots:
Mouse-1	Mouse-2	Mouse-3

## Sheet: Concentration v Time
Molecular Weight	332.2
Free Fraction	xx
Concentration Vs. Time
					Calculated						Calculated
Group	ID	Time(min)	ng/mL	µM	Free (µM)	Group	ID	Time(min)	ng/mL	µM	Free (µM)
IV	Mouse 7	0	0	0	#VALUE!	PO	Mouse 1	0	0	0	#VALUE!
	Mouse 8	0	0	0	#VALUE!		Mouse 2	0	0	0	#VALUE!
	Mouse 9	0	0	0	#VALUE!		Mouse 3	0	0	0	#VALUE!
		5	15800	47.5617	#VALUE!			5		0	#VALUE!
		5	39100	117.7	#VALUE!			5		0	#VALUE!
		5	35100	105.659	#VALUE!			5		0	#VALUE!
		15	24000	72.2456	#VALUE!			15	514	1.54726	#VALUE!
		15	24300	73.1487	#VALUE!			15	1170	3.52197	#VALUE!
		15	17500	52.6791	#VALUE!			15	1970	5.93016	#VALUE!
		30	5820	17.5196	#VALUE!			30	144	0.433474	#VALUE!
		30	9550	28.7477	#VALUE!			30	507	1.52619	#VALUE!
		30	7570	22.7875	#VALUE!			30	630	1.89645	#VALUE!
		60	1530	4.60566	#VALUE!			60	57.1	0.171884	#VALUE!
		60	2540	7.646	#VALUE!			60	192	0.577965	#VALUE!
		60	2410	7.25467	#VALUE!			60	129	0.38832	#VALUE!
		120	NA	NA	#VALUE!			120	55.9	0.168272	#VALUE!
		120	325	0.978326	#VALUE!			120	145	0.436484	#VALUE!
		120	854	2.57074	#VALUE!			120	63.1	0.189946	#VALUE!
		240	174	0.523781	#VALUE!			240	1290	3.8832	#VALUE!
		240	424	1.27634	#VALUE!			240	326	0.981337	#VALUE!
		240	132	0.397351	#VALUE!			240	302	0.909091	#VALUE!
		360	214	0.64419	#VALUE!			360	127	0.3823	#VALUE!
		360	321	0.966285	#VALUE!			360	300	0.90307	#VALUE!
		360	121	0.364238	#VALUE!			360	187	0.562914	#VALUE!
		480	167	0.502709	#VALUE!			480	332	0.999398	#VALUE!
		480	345	1.03853	#VALUE!			480	482	1.45093	#VALUE!
		480	327	0.984347	#VALUE!			480	273	0.821794	#VALUE!
		1440	49.2	0.148104	#VALUE!			1440	128	0.38531	#VALUE!
		1440	53.5	0.161048	#VALUE!			1440	193	0.580975	#VALUE!
		1440	58.7	0.176701	#VALUE!			1440	61.4	0.184828	#VALUE!
		2880	21	0.0632149	#VALUE!			2880	49.2	0.148104	#VALUE!
		2880	13.4	0.0403371	#VALUE!			2880	41.3	0.124323	#VALUE!
		2880	20.9	0.0629139	#VALUE!			2880	24.4	0.0734497	#VALUE!
								4320	21.4	0.064419	#VALUE!
								4320	16.6	0.0499699	#VALUE!
								4320	11.6	0.0349187	#VALUE!

## Sheet: Formulation
Scripps DMPK Core
Test Article: Carnosic Acid
Note: Doses reflect free base equivelents. Salts are factored out of all PK formulations unless specifically directed to do otherwise by the sponsor.
Formulation # 1 -Used for IV animals
Concentration: 0.6mg/ml
Composition: 5/95 DMSO/saline with 5% Tween80
Dose: 5 µl/g body weight
Appearance: clear solution
Formulation # 2 -Used for PO animals
Concentration: 1mg/ml
Composition: Olive Oil
Dose: 10 µl/g body weight
Appearance: clear solution

## Sheet: Animal Work
Species:	Mouse
Strain:	C57Bl/6
Sex:	Male
	IV Dose Description - Intravenous injection provides fast and complete administration of the dose directly into the venous system. IV injections are made using a 27-29 gauge insulin syringe, and the dose is injected into the right or left lateral tail vein. Gentle warming prior to dosing induces vasodilation and aids in the IV injection. The subject is immobilized in a restrainer that allows free…
	IP Dose Description - Intraparataneal dosing is commonly used due to its technical ease and feasibility in multi-day experiments. IP dosing largely bypasses "First-Pass metabolism" observed with oral dosing. IP dosing may be negatively impacted by low solubility compounds and has higher inter-individual variability than IV or oral dosing. IP Dosing utilizes a disposable syringe with a 25-29 gauge…
	PO Dose Description - Oral Gavage delivers the dose directly into the stomach. Oral activity is desirable for pharmacological compounds, and oral gavage simulates oral administration in humans. Oral dosing encounters the low pH of the stomach and emulsifying agents in the intestine, which may aid in the solubilization of poorly soluble compounds. Oral doses enter the portal vein and are directed …
	Custom Dosing -

## Sheet: Raw Data
Peak Name: Ator
Use as Internal Standard
Q1/Q3 Masses: 557.10/397.00 Da
Peak Name: carnosic acid
Internal Standard: Ator
Q1/Q3 Masses: 331.10/287.20 Da
Fit	Linear	Weighting	1 / (x * x)	Iterate	No
Intercept	-0.55
Slope	0.0643
Correlation coefficient	0.9712
Use Area
Peak Name: carnosic acid 1
Internal Standard: Ator
Q1/Q3 Masses: 331.10/272.00 Da
Fit	Linear	Weighting	1 / (x * x)	Iterate	No
Error	Can't calculate regression because the system of equations is degenerate.
Use Area
Peak Name: carnosic acid 2
Internal Standard: Ator
Q1/Q3 Masses: 331.20/244.00 Da
Fit	Linear	Weighting	1 / (x * x)	Iterate	No
Error	Can't calculate regression because the system of equations is degenerate.
Use Area
Sample Name	Sample Type	Dilution Factor	Analyte Peak Name	Analyte Peak Area (counts)	Analyte Peak Height (cps)	Analyte Concentration (ng/mL)	IS Peak Area (counts)	IS Peak Height (cps)	Use Record	Calculated Concentration (ng/mL)	Accuracy (%)
blk	Unknown	1	carnosic acid	92.8	33.1	N/A	1250	431		9.7	N/A
pls blk	Unknown	1	carnosic acid	84	25.9	N/A	2720	840		9.02	N/A
std1	Standard	1	carnosic acid	175	63.9	2	3900	1200	0	9.24	462
std2	Standard	1	carnosic acid	1010	269	10	6160	1920	1	11.1	111
QC1	Quality Control	1	carnosic acid	1840	478	10	9430	3140	1	11.6	116
std3	Standard	1	carnosic acid	9510	1960	20	12900	4030	1	20	100
std4	Standard	1	carnosic acid	19800	4180	40	17100	5230	1	26.6	66.4
pre-1	Unknown	1	carnosic acid	381	110	N/A	21000	6380		8.83	N/A
pre-2	Unknown	1	carnosic acid	1110	342	N/A	26200	7750		9.21	N/A
pre-3	Unknown	1	carnosic acid	757	190	N/A	32300	10300		8.91	N/A
72h-1	Unknown	1	carnosic acid	37900	8950	N/A	45900	13500		21.4	N/A
72h-2	Unknown	1	carnosic acid	26400	6800	N/A	51200	15400		16.6	N/A
72h-3	Unknown	1	carnosic acid	11000	2880	N/A	56300	17500		11.6	N/A
72h-4	Unknown	1	carnosic acid	11500	2950	N/A	57200	17500		11.7	N/A
72h-5	Unknown	1	carnosic acid	13900	3370	N/A	68600	20500		11.7	N/A
72h-6	Unknown	1	carnosic acid	7060	1650	N/A	71100	21400		10.1	N/A
48h-1	Unknown	1	carnosic acid	200000	50800	N/A	76500	23500		49.2	N/A
48h-2	Unknown	1	carnosic acid	166000	43200	N/A	78700	24700		41.3	N/A
48h-3	Unknown	1	carnosic acid	95800	25800	N/A	94200	29000		24.4	N/A
48h-4	Unknown	1	carnosic acid	88500	23200	N/A	94400	27800		23.1	N/A
48h-5	Unknown	1	carnosic acid	185000	49700	N/A	101000	30700		36.9	N/A
48h-6	Unknown	1	carnosic acid	52100	13100	N/A	111000	33000		15.8	N/A
48h-7	Unknown	1	carnosic acid	97400	23900	N/A	121000	37000		21	N/A
48h-8	Unknown	1	carnosic acid	39100	10100	N/A	126000	38400		13.4	N/A
48h-9	Unknown	1	carnosic acid	101000	25500	N/A	127000	38000		20.9	N/A
24h-1	Unknown	1	carnosic acid	1050000	281000	N/A	137000	41000		128	N/A
24h-2	Unknown	1	carnosic acid	1600000	417000	N/A	135000	42000		193	N/A
24h-3	Unknown	1	carnosic acid	465000	125000	N/A	137000	40000		61.4	N/A
24h-4	Unknown	1	carnosic acid	925000	234000	N/A	155000	48000		102	N/A
24h-5	Unknown	1	carnosic acid	1560000	387000	N/A	154000	47600		166	N/A
24h-6	Unknown	1	carnosic acid	442000	115000	N/A	171000	52500		48.6	N/A
24h-7	Unknown	1	carnosic acid	478000	128000	N/A	183000	56600		49.2	N/A
24h-8	Unknown	1	carnosic acid	501000	132000	N/A	174000	54000		53.5	N/A
24h-9	Unknown	1	carnosic acid	582000	154000	N/A	180000	55800		58.7	N/A
8h-1	Unknown	1	carnosic acid	3920000	1060000	N/A	189000	59200		332	N/A
8h-2	Unknown	1	carnosic acid	5290000	1340000	N/A	174000	54300		482	N/A
8h-3	Unknown	1	carnosic acid	2920000	779000	N/A	171000	50400		273	N/A
8h-4	Unknown	1	carnosic acid	4730000	1180000	N/A	190000	55900		396	N/A
8h-5	Unknown	1	carnosic acid	5410000	1450000	N/A	171000	53900		500	N/A
8h-6	Unknown	1	carnosic acid	1910000	485000	N/A	189000	57200		166	N/A
8h-7	Unknown	1	carnosic acid	1830000	477000	N/A	180000	55700		167	N/A
8h-8	Unknown	1	carnosic acid	3890000	1020000	N/A	180000	55100		345	N/A
8h-9	Unknown	1	carnosic acid	3810000	965000	N/A	186000	57600		327	N/A
std5	Standard	1	carnosic acid	959000	222000	100	218000	68600	1	77	77
qc2	Quality Control	1	carnosic acid	1120000	248000	100	219000	66500	1	87.7	87.7
6h-1	Unknown	1	carnosic acid	1500000	391000	N/A	196000	59300		127	N/A
6h-2	Unknown	1	carnosic acid	4080000	1150000	N/A	218000	65700		300	N/A
6h-3	Unknown	1	carnosic acid	2300000	649000	N/A	200000	59800		187	N/A
6h-4	Unknown	1	carnosic acid	8150000	2270000	N/A	208000	63900		618	N/A
6h-5	Unknown	1	carnosic acid	16100000	4260000	N/A	211000	65300		1200	N/A
6h-6	Unknown	1	carnosic acid	2830000	730000	N/A	209000	65100		219	N/A
6h-7	Unknown	1	carnosic acid	2910000	738000	N/A	220000	65100		214	N/A
6h-8	Unknown	1	carnosic acid	4200000	1120000	N/A	209000	67500		321	N/A
6h-9	Unknown	1	carnosic acid	1580000	398000	N/A	218000	68200		121	N/A
4h-1	Unknown	1	carnosic acid	16700000	4360000	N/A	202000	59700		1290	N/A
4h-2	Unknown	1	carnosic acid	4340000	1170000	N/A	213000	63600		326	N/A
4h-3	Unknown	1	carnosic acid	4170000	1160000	N/A	221000	66900		302	N/A
4h-4	Unknown	1	carnosic acid	24800000	6320000	N/A	249000	77400		1550	N/A
4h-5	Unknown	1	carnosic acid	16400000	4630000	N/A	231000	68400		1110	N/A
4h-6	Unknown	1	carnosic acid	5290000	1500000	N/A	223000	69500		377	N/A
4h-7	Unknown	1	carnosic acid	2340000	611000	N/A	220000	66600		174	N/A
4h-8	Unknown	1	carnosic acid	5330000	1490000	N/A	200000	63000		424	N/A
4h-9	Unknown	1	carnosic acid	1670000	422000	N/A	209000	58100		132	N/A
2h-1	Unknown	1	carnosic acid	591000	160000	N/A	194000	59500		55.9	N/A
2h-2	Unknown	1	carnosic acid	1940000	539000	N/A	222000	73600		145	N/A
2h-3	Unknown	1	carnosic acid	747000	211000	N/A	213000	67500		63.1	N/A
2h-4	Unknown	1	carnosic acid	5620000	1460000	N/A	225000	71000		398	N/A
2h-5	Unknown	1	carnosic acid	1670000	468000	N/A	241000	74500		116	N/A
2h-6	Unknown	1	carnosic acid	7520000	2140000	N/A	234000	74700		507	N/A
2h-7	Unknown	1	carnosic acid	22200000	5810000	N/A	257000	80200		1350	N/A
2h-8	Unknown	1	carnosic acid	4950000	1440000	N/A	243000	74700		325	N/A
2h-9	Unknown	1	carnosic acid	10700000	3140000	N/A	198000	63000		854	N/A
std6	Standard	1	carnosic acid	2170000	557000	200	227000	69700	1	157	78.6
1h-1	Unknown	1	carnosic acid	686000	199000	N/A	220000	70300		57.1	N/A
1h-2	Unknown	1	carnosic acid	2840000	830000	N/A	240000	74900		192	N/A
1h-3	Unknown	1	carnosic acid	1870000	497000	N/A	242000	75700		129	N/A
1h-4	Unknown	1	carnosic acid	8700000	2390000	N/A	238000	79600		577	N/A
1h-5	Unknown	1	carnosic acid	10000000	2860000	N/A	242000	74900		650	N/A
1h-6	Unknown	1	carnosic acid	16600000	4170000	N/A	231000	72900		1130	N/A
1h-7	Unknown	1	carnosic acid	22700000	5830000	N/A	232000	74200		1530	N/A
1h-8	Unknown	1	carnosic acid	35000000	9130000	N/A	215000	69200		2540	N/A
1h-9	Unknown	1	carnosic acid	33500000	8890000	N/A	216000	71200		2410	N/A
0.5h-1	Unknown	1	carnosic acid	1940000	501000	N/A	223000	69700		144	N/A
0.5h-2	Unknown	1	carnosic acid	7420000	1990000	N/A	231000	73200		507	N/A
0.5h-3	Unknown	1	carnosic acid	12200000	3470000	N/A	305000	97600		630	N/A
0.5h-4	Unknown	1	carnosic acid	46500000	11500000	N/A	510000	168000		1430	N/A
0.5h-5	Unknown	1	carnosic acid	23300000	6090000	N/A	284000	90900		1290	N/A
0.5h-6	Unknown	1	carnosic acid	41200000	9440000	N/A	223000	70200		2890	N/A
0.5h-7	Unknown	5	carnosic acid	16400000	4570000	N/A	221000	70900		5820	N/A
0.5h-8	Unknown	5	carnosic acid	26400000	6920000	N/A	216000	64800		9550	N/A
0.5h-9	Unknown	5	carnosic acid	29800000	7730000	N/A	308000	94600		7570	N/A
15min-1	Unknown	1	carnosic acid	7430000	1910000	N/A	228000	72200		514	N/A
15min-2	Unknown	1	carnosic acid	17300000	4450000	N/A	230000	71200		1170	N/A
15min-3	Unknown	1	carnosic acid	27200000	6730000	N/A	216000	70900		1970	N/A
15min-4	Unknown	1	carnosic acid	34800000	8650000	N/A	419000	132000		1300	N/A
15min-5	Unknown	1	carnosic acid	22400000	6460000	N/A	299000	92300		1170	N/A
15min-6	Unknown	1	carnosic acid	4310000	1190000	N/A	256000	83000		270	N/A
15min-7	Unknown	5	carnosic acid	51500000	12900000	N/A	167000	51000		24000	N/A
15min-8	Unknown	5	carnosic acid	69700000	16600000	N/A	223000	66600		24300	N/A
15min-9	Unknown	5	carnosic acid	46300000	11200000	N/A	206000	63500		17500	N/A
5min-7	Unknown	5	carnosic acid	39200000	9990000	N/A	194000	61100		15800	N/A
5min-8	Unknown	5	carnosic acid	88800000	19400000	N/A	177000	56400		39100	N/A
5min-9	Unknown	5	carnosic acid	77600000	17300000	N/A	172000	55700		35100	N/A
STD7	Standard	1	carnosic acid	7930000	2000000	500	198000	62800	1	631	126
STD8	Standard	1	carnosic acid	15900000	4110000	1000	215000	69600	1	1160	116
QC3	Quality Control	1	carnosic acid	15100000	4620000	1000	187000	58500	1	1270	127
STD9	Standard	1	carnosic acid	30100000	7350000	2000	191000	59200	1	2450	123
STD10	Standard	1	carnosic acid	54800000	12900000	4000	180000	56600	1	4740	119
STD11	Standard	1	carnosic acid	96900000	20000000	10000	180000	55500	1	8360	83.6
BLK	Unknown	1	carnosic acid	158000	29300	N/A	20700	6410		127	N/A
