# Supplementary material for: diAcCA, a Pro-Drug for Carnosic Acid That Activates the Nrf2 Transcriptional Pathway, Shows Efficacy in the 5xFAD Transgenic Mouse Model of Alzheimer’s Disease
Source: Antioxidants (Basel). 2025 Feb 28;14(3):293. doi: 10.3390/antiox14030293 (PMC11939361; doi:10.3390/antiox14030293)
Supplement: Supplementary file 1 [file antioxidants-14-00293-s001.zip › Supplementary Files_Final/Table S2. PK of diAcCA PO[63].xlsx]

## Sheet: Data Summary
UF DMPK Core
This data was collected using a mass spectrometer funded by NIH grant number 1 S10OD030332-01, which should be cited in future publications that utilize the data. Grant citation does not confer authorship.
diAcCA
Dose: 10mg/kg PO
diAcCA
Subject	T1/2	Tmax	Cmax	Cmax	AUClast	AUClast	AUCINF_obs	AUC	Cl_obs
	hr	hr	ng/mL	µM	min*ng/mL	µM.hr	min*ng/mL	%Extrap	mL/min/kg
PO Mouse-4	not detected
PO Mouse-5	not detected
PO Mouse-6	not detected
Avg.
Carnosic Acid from diAcCA PO
Subject	T1/2	Tmax	Cmax	Cmax	AUClast	AUClast	AUCINF_obs	AUC%Extrap	Cl_obs
	hr	hr	ng/mL	µM	min*ng/mL	µM.hr	min*ng/mL		mL/min/kg
PO Mouse-4	11.5709	4	1550	4.66586	751548	37.7056	763267	1.53533	13.1016
PO Mouse-5	10.5435	0.5	1290	3.8832	894225	44.8638	904903	1.18003	11.0509
PO Mouse-6	14.7101	0.5	2890	8.69958	415059	20.8238	427920	3.0054	23.3689
Avg.	12.2749	1.66667	1910	5.74955	686944	34.4644	698697	1.90692	15.8405

## Sheet: Plots
PO Plots - diAcCA:
Mouse-4	Mouse-5	Mouse-6
PO Plots - Carnosic Acid
Mouse-4	Mouse-5	Mouse-6

## Sheet: Concentration v Time
Molecular Weight	332.2
Free Fraction	xx
Concentration Vs. Time
					Calculated						Calculated
Group	ID	Time(min)	ng/mL	µM	Free (µM)	Group	ID	Time(min)	ng/mL	µM	Free (µM)
diAcCA PO	Mouse 4	0	0	0	#VALUE!	Carnosic Acid from diAcCA PO	Mouse 4	0	0	0	#VALUE!
	Mouse 5	0	0	0	#VALUE!		Mouse 5	0	0	0	#VALUE!
	Mouse 6	0	0	0	#VALUE!		Mouse 6	0	0	0	#VALUE!
		5		0	#VALUE!			5		0	#VALUE!
		5		0	#VALUE!			5		0	#VALUE!
		5		0	#VALUE!			5		0	#VALUE!
		15	0	0	#VALUE!			15	1300	3.91331	#VALUE!
		15	0	0	#VALUE!			15	1170	3.52197	#VALUE!
		15	0	0	#VALUE!			15	270	0.812763	#VALUE!
		30	0	0	#VALUE!			30	1430	4.30464	#VALUE!
		30	0	0	#VALUE!			30	1290	3.8832	#VALUE!
		30	0	0	#VALUE!			30	2890	8.69958	#VALUE!
		60	0	0	#VALUE!			60	577	1.73691	#VALUE!
		60	0	0	#VALUE!			60	650	1.95665	#VALUE!
		60	0	0	#VALUE!			60	1130	3.40157	#VALUE!
		120	0	NA	#VALUE!			120	398	1.19807	#VALUE!
		120	0	0	#VALUE!			120	116	0.349187	#VALUE!
		120	0	0	#VALUE!			120	507	1.52619	#VALUE!
		240	0	0	#VALUE!			240	1550	4.66586	#VALUE!
		240	0	0	#VALUE!			240	1110	3.34136	#VALUE!
		240	0	0	#VALUE!			240	377	1.13486	#VALUE!
		360	0	0	#VALUE!			360	618	1.86033	#VALUE!
		360	0	0	#VALUE!			360	1200	3.61228	#VALUE!
		360	0	0	#VALUE!			360	219	0.659241	#VALUE!
		480	0	0	#VALUE!			480	396	1.19205	#VALUE!
		480	0	0	#VALUE!			480	500	1.50512	#VALUE!
		480	0	0	#VALUE!			480	166	0.499699	#VALUE!
		1440	0	0	#VALUE!			1440	102	0.307044	#VALUE!
		1440	0	0	#VALUE!			1440	166	0.499699	#VALUE!
		1440	0	0	#VALUE!			1440	48.6	0.146297	#VALUE!
		2880	0	0	#VALUE!			2880	23.1	0.0695364	#VALUE!
		2880	0	0	#VALUE!			2880	36.9	0.111078	#VALUE!
		2880	0	0	#VALUE!			2880	15.8	0.0475617	#VALUE!
		4320	0	0	#VALUE!			4320	11.7	0.0352197	#VALUE!
		4320	0	0	#VALUE!			4320	11.7	0.0352197	#VALUE!
		4320	0	0	#VALUE!			4320	10.1	0.0304034	#VALUE!

## Sheet: Formulation
Scripps DMPK Core
Test Article: diAcCA
Note: Doses reflect free base equivelents. Salts are factored out of all PK formulations unless specifically directed to do otherwise by the sponsor.
Formulation # 1 -Used for PO animals
Concentration: 1mg/ml
Composition: Olive Oil
Dose: 10 µl/g body weight
Appearance: clear solution

## Sheet: Animal Work
Species:	Mouse
Strain:	C57Bl/6
Sex:	Male
	IV Dose Description - Intravenous injection provides fast and complete administration of the dose directly into the venous system. IV injections are made using a 27-29 gauge insulin syringe, and the dose is injected into the right or left lateral tail vein. Gentle warming prior to dosing induces vasodilation and aids in the IV injection. The subject is immobilized in a restrainer that allows free…
	IP Dose Description - Intraparataneal dosing is commonly used due to its technical ease and feasibility in multi-day experiments. IP dosing largely bypasses "First-Pass metabolism" observed with oral dosing. IP dosing may be negatively impacted by low solubility compounds and has higher inter-individual variability than IV or oral dosing. IP Dosing utilizes a disposable syringe with a 25-29 gauge…
	PO Dose Description - Oral Gavage delivers the dose directly into the stomach. Oral activity is desirable for pharmacological compounds, and oral gavage simulates oral administration in humans. Oral dosing encounters the low pH of the stomach and emulsifying agents in the intestine, which may aid in the solubilization of poorly soluble compounds. Oral doses enter the portal vein and are directed …
	Custom Dosing -

## Sheet: Raw Data
Peak Name: Ator
Use as Internal Standard
Q1/Q3 Masses: 557.10/397.00 Da
Peak Name: carnosic acid
Internal Standard: Ator
Q1/Q3 Masses: 331.10/287.20 Da
Fit	Linear	Weighting	1 / (x * x)	Iterate	No
Intercept	-0.55
Slope	0.0643
Correlation coefficient	0.9712
Use Area
Peak Name: carnosic acid 1
Internal Standard: Ator
Q1/Q3 Masses: 331.10/272.00 Da
Fit	Linear	Weighting	1 / (x * x)	Iterate	No
Error	Can't calculate regression because the system of equations is degenerate.
Use Area
Peak Name: carnosic acid 2
Internal Standard: Ator
Q1/Q3 Masses: 331.20/244.00 Da
Fit	Linear	Weighting	1 / (x * x)	Iterate	No
Error	Can't calculate regression because the system of equations is degenerate.
Use Area
Sample Name	Sample Type	Dilution Factor	Analyte Peak Name	Analyte Peak Area (counts)	Analyte Concentration (ng/mL)	Area Ratio	IS Peak Area (counts)	Use Record	Calculated Concentration (ng/mL)	Accuracy (%)
blk	Unknown	1	carnosic acid	92.8	N/A	0.0742	1250		9.7	N/A
pls blk	Unknown	1	carnosic acid	84	N/A	0.0308	2720		9.02	N/A
std1	Standard	1	carnosic acid	175	2	0.0448	3900	0	9.24	462
std2	Standard	1	carnosic acid	1010	10	0.164	6160	1	11.1	111
QC1	Quality Control	1	carnosic acid	1840	10	0.195	9430	1	11.6	116
std3	Standard	1	carnosic acid	9510	20	0.737	12900	1	20	100
std4	Standard	1	carnosic acid	19800	40	1.16	17100	1	26.6	66.4
pre-1	Unknown	1	carnosic acid	381	N/A	0.0182	21000		8.83	N/A
pre-2	Unknown	1	carnosic acid	1110	N/A	0.0425	26200		9.21	N/A
pre-3	Unknown	1	carnosic acid	757	N/A	0.0234	32300		8.91	N/A
72h-4	Unknown	1	carnosic acid	11500	N/A	0.201	57200		11.7	N/A
72h-5	Unknown	1	carnosic acid	13900	N/A	0.203	68600		11.7	N/A
72h-6	Unknown	1	carnosic acid	7060	N/A	0.0994	71100		10.1	N/A
48h-4	Unknown	1	carnosic acid	88500	N/A	0.938	94400		23.1	N/A
48h-5	Unknown	1	carnosic acid	185000	N/A	1.83	101000		36.9	N/A
48h-6	Unknown	1	carnosic acid	52100	N/A	0.469	111000		15.8	N/A
24h-4	Unknown	1	carnosic acid	925000	N/A	5.98	155000		102	N/A
24h-5	Unknown	1	carnosic acid	1560000	N/A	10.1	154000		166	N/A
24h-6	Unknown	1	carnosic acid	442000	N/A	2.58	171000		48.6	N/A
8h-4	Unknown	1	carnosic acid	4730000	N/A	24.9	190000		396	N/A
8h-5	Unknown	1	carnosic acid	5410000	N/A	31.6	171000		500	N/A
8h-6	Unknown	1	carnosic acid	1910000	N/A	10.2	189000		166	N/A
std5	Standard	1	carnosic acid	959000	100	4.4	218000	1	77	77
qc2	Quality Control	1	carnosic acid	1120000	100	5.09	219000	1	87.7	87.7
6h-4	Unknown	1	carnosic acid	8150000	N/A	39.2	208000		618	N/A
6h-5	Unknown	1	carnosic acid	16100000	N/A	76.4	211000		1200	N/A
6h-6	Unknown	1	carnosic acid	2830000	N/A	13.6	209000		219	N/A
4h-4	Unknown	1	carnosic acid	24800000	N/A	99.3	249000		1550	N/A
4h-5	Unknown	1	carnosic acid	16400000	N/A	70.7	231000		1110	N/A
4h-6	Unknown	1	carnosic acid	5290000	N/A	23.7	223000		377	N/A
2h-4	Unknown	1	carnosic acid	5620000	N/A	25	225000		398	N/A
2h-5	Unknown	1	carnosic acid	1670000	N/A	6.94	241000		116	N/A
2h-6	Unknown	1	carnosic acid	7520000	N/A	32.1	234000		507	N/A
std6	Standard	1	carnosic acid	2170000	200	9.57	227000	1	157	78.6
1h-4	Unknown	1	carnosic acid	8700000	N/A	36.6	238000		577	N/A
1h-5	Unknown	1	carnosic acid	10000000	N/A	41.2	242000		650	N/A
1h-6	Unknown	1	carnosic acid	16600000	N/A	72	231000		1130	N/A
0.5h-4	Unknown	1	carnosic acid	46500000	N/A	91.2	510000		1430	N/A
0.5h-5	Unknown	1	carnosic acid	23300000	N/A	82.1	284000		1290	N/A
0.5h-6	Unknown	1	carnosic acid	41200000	N/A	185	223000		2890	N/A
15min-4	Unknown	1	carnosic acid	34800000	N/A	83	419000		1300	N/A
15min-5	Unknown	1	carnosic acid	22400000	N/A	74.9	299000		1170	N/A
15min-6	Unknown	1	carnosic acid	4310000	N/A	16.8	256000		270	N/A
STD7	Standard	1	carnosic acid	7930000	500	40	198000	1	631	126
STD8	Standard	1	carnosic acid	15900000	1000	74.1	215000	1	1160	116
QC3	Quality Control	1	carnosic acid	15100000	1000	81.1	187000	1	1270	127
STD9	Standard	1	carnosic acid	30100000	2000	157	191000	1	2450	123
STD10	Standard	1	carnosic acid	54800000	4000	305	180000	1	4740	119
STD11	Standard	1	carnosic acid	96900000	10000	537	180000	1	8360	83.6
BLK	Unknown	1	carnosic acid	158000	N/A	7.64	20700		127	N/A
Peak Name: Carbamazepine
Use as Internal Standard
Q1/Q3 Masses: 238.00/195.10 Da
Peak Name: SG128
Internal Standard: Carbamazepine
Q1/Q3 Masses: 439.10/397.30 Da
Fit	Linear	Weighting	1 / (x * x)	Iterate	No
Error	Can't calculate regression because the system of equations is degenerate.
Use Area
Peak Name: diAcCA
Internal Standard: Carbamazepine
Q1/Q3 Masses: 439.10/174.70 Da
Fit	Linear	Weighting	1 / (x * x)	Iterate	No
Error	Can't calculate regression because the system of equations is degenerate.
Use Area
Peak Name: SG128b
Internal Standard: Carbamazepine
Q1/Q3 Masses: 417.10/244.80 Da
Fit	Linear	Weighting	1 / (x * x)	Iterate	No
Error	Can't calculate regression because the system of equations is degenerate.
Use Area
Peak Name: diAcCA
Internal Standard: Carbamazepine
Q1/Q3 Masses: 417.10/305.90 Da
Fit	Linear	Weighting	1 / (x * x)	Iterate	No
Intercept	0.00151
Slope	0.000454
Correlation coefficient	0.9874
Use Area
Sample Name	Sample Type	Dilution Factor	Analyte Peak Name	Analyte Peak Area (counts)	Analyte Concentration (ng/mL)	Area Ratio	IS Peak Area (counts)	Use Record	Calculated Concentration (ng/mL)	Accuracy (%)
blk	Unknown	1	diAcCA	136	N/A	0.000601	226000		< 0	N/A
pls blk	Unknown	1	diAcCA	129	N/A	0.000478	269000		< 0	N/A
std1	Standard	1	diAcCA	808	2	0.0024	337000	1	1.94	97.2
std2	Standard	1	diAcCA	2430	10	0.00719	338000	1	12.5	125
QC1	Quality Control	1	diAcCA	1610	10	0.00484	332000	1	7.32	73.2
std3	Standard	1	diAcCA	2740	20	0.00825	333000	1	14.8	74.1
std4	Standard	1	diAcCA	8440	40	0.022	383000	1	45.2	113
pre-1	Unknown	1	diAcCA	224	N/A	0.000651	345000		< 0	N/A
pre-2	Unknown	1	diAcCA	572	N/A	0.00202	283000		1.11	N/A
pre-3	Unknown	1	diAcCA	92.1	N/A	0.000303	304000		< 0	N/A
72h-4	Unknown	1	diAcCA	405	N/A	0.00132	308000		< 0	N/A
72h-5	Unknown	1	diAcCA	240	N/A	0.00077	312000		< 0	N/A
72h-6	Unknown	1	diAcCA	117	N/A	0.000397	294000		< 0	N/A
48h-4	Unknown	1	diAcCA	240	N/A	0.000759	317000		< 0	N/A
48h-5	Unknown	1	diAcCA	144	N/A	0.000489	294000		< 0	N/A
48h-6	Unknown	1	diAcCA	175	N/A	0.000548	319000		< 0	N/A
24h-4	Unknown	1	diAcCA	115	N/A	0.000433	265000		< 0	N/A
24h-5	Unknown	1	diAcCA	449	N/A	0.00157	285000		0.131	N/A
24h-6	Unknown	1	diAcCA	119	N/A	0.00044	270000		< 0	N/A
8h-4	Unknown	1	diAcCA	75.9	N/A	0.000268	284000		< 0	N/A
8h-5	Unknown	1	diAcCA	160	N/A	0.000634	253000		< 0	N/A
8h-6	Unknown	1	diAcCA	174	N/A	0.000657	265000		< 0	N/A
std5	Standard	1	diAcCA	13300	100	0.0417	319000	1	88.4	88.4
qc2	Quality Control	1	diAcCA	14000	100	0.0474	295000	1	101	101
6h-4	Unknown	1	diAcCA	470	N/A	0.00175	268000		0.523	N/A
6h-5	Unknown	1	diAcCA	150	N/A	0.000627	239000		< 0	N/A
6h-6	Unknown	1	diAcCA	337	N/A	0.00115	293000		< 0	N/A
4h-4	Unknown	1	diAcCA	75.8	N/A	0.000209	363000		< 0	N/A
4h-5	Unknown	1	diAcCA	108	N/A	0.000411	262000		< 0	N/A
4h-6	Unknown	1	diAcCA	134	N/A	0.000453	295000		< 0	N/A
2h-4	Unknown	1	diAcCA	449	N/A	0.00174	258000		0.503	N/A
2h-5	Unknown	1	diAcCA	78.4	N/A	0.000295	266000		< 0	N/A
2h-6	Unknown	1	diAcCA	165	N/A	0.000639	258000		< 0	N/A
std6	Standard	1	diAcCA	27800	200	0.0973	286000	1	211	105
1h-4	Unknown	1	diAcCA	139	N/A	0.000517	269000		< 0	N/A
1h-5	Unknown	1	diAcCA	594	N/A	0.00213	279000		1.35	N/A
1h-6	Unknown	1	diAcCA	499	N/A	0.00191	260000		0.881	N/A
0.5h-4	Unknown	1	diAcCA	130	N/A	0.000228	572000		< 0	N/A
0.5h-5	Unknown	1	diAcCA	101	N/A	0.000367	276000		< 0	N/A
0.5h-6	Unknown	1	diAcCA	87.6	N/A	0.000298	294000		< 0	N/A
15min-4	Unknown	1	diAcCA	76	N/A	0.000123	620000		< 0	N/A
15min-5	Unknown	1	diAcCA	142	N/A	0.000406	350000		< 0	N/A
15min-6	Unknown	1	diAcCA	100	N/A	0.000243	413000		< 0	N/A
STD7	Standard	1	diAcCA	58300	500	0.222	262000	1	486	97.2
STD8	Standard	1	diAcCA	118000	1000	0.395	300000	1	865	86.5
QC3	Quality Control	1	diAcCA	127000	1000	0.523	243000	1	1150	115
STD9	Standard	1	diAcCA	211000	2000	0.802	263000	1	1760	88
STD10	Standard	1	diAcCA	559000	4000	1.94	288000	1	4270	107
STD11	Standard	1	diAcCA	1500000	10000	5.38	280000	1	11800	118
BLK	Unknown	1	diAcCA	4570	N/A	0.0162	282000		32.3	N/A
