# Supplementary material for: diAcCA, a Pro-Drug for Carnosic Acid That Activates the Nrf2 Transcriptional Pathway, Shows Efficacy in the 5xFAD Transgenic Mouse Model of Alzheimer’s Disease
Source: Antioxidants (Basel). 2025 Feb 28;14(3):293. doi: 10.3390/antiox14030293 (PMC11939361; doi:10.3390/antiox14030293)
Supplement: Supplementary file 1 [file antioxidants-14-00293-s001.zip › Supplementary Files_Final/Table S3. List of genes in NanoString analysis[31].xlsx]

## Sheet: Sheet1
Gene List	hiMG-DAM signatures	Housekeeping Genes
EGR1	Trem2	Aars
KCNB1	Apoe	Asb7
EFNA5	Itgax	Ccdc127
AMIGO1	Clec7a	Cnot10
TBR1	Dectin 1	Csnk2a2
CAMK4	Tyrobp	Fam104a
CHRNA7	C1qa	Lars
HOMER1	Csf1r	Mto1
CAMK2G	CD68	Supt7l
LRRK2	Axl	Tada2b
PAK1	Lpl
FAM126A	Cst7
PRKCB	Hif1a
MAPKAPK2	Ctsl
CX3CL1	Ctsz
TAF10	CD9
DRD1	CD63
IPCEF1	CD74
IDH1	Csf1
GSK3B	ccl6
MAPK9	C3
PLCB1	Igf1
DRD2	Lyz2
SERPINB6A	Cybb
GRIA1	Fth1
PDE1B	Gpnmb
CALB2	Spp1
NOVA1	Timp2
GUCY1B3
GABRB2
LAMA2
PFN1
ATG5
NWD1
EFNB3
MAP2
GRM1
LMNA
PRKAA2
BAD
PCSK2
PNKD
FGF12
STX1A
CNTNAP1
CDK5RAP3
AQP4
PRKACB
AI464131
PLCL2
ARC
EPHA6
NPY
CACNB4
KRAS
HTR1A
TNFRSF1B
FOS
TOR1A
AP3S1
TRIM37
CASP3
CDS1
CACNA1A
LSM7
GNB5
SRI
PLCB3
CRH
ITPR1
CAST
RHOA
SCN1A
APOE
MFN2
TWISTNB
GRIN2C
INPP4A
ATF6
FGF14
ACHE
SOX9
SNCA
ACTN1
POLR2H
LCLAT1
PARP1
FAS
UNC13A
LRRC4
DNM2
LAMP1
AP3M2
SNAP91
MYH10
IDE
STX1B
NRXN1
SYT13
HNRNPM
CDK5R1
ATXN2
CHRM5
DDC
PDE4D
NPTN
CD34
SLC12A5
DGKE
TRP53
MMP14
SLC2A1
CCND1
SOD1
CASP6
C3
SLC32A1
OLIG2
ITPR2
FLT4
CACNA1C
S100B
SORL1
ICAM2
FMR1
CERS6
CDK2
CP
UBE3A
KCNA1
SLC17A6
CYCS
PLA2G2F
EGFR
APP
CNTN4
PPP3CA
AXIN2
PPM1L
DCX
PARK7
GAD1
CERS2
CHL1
CTNNB1
TPM1
DLGAP1
PRPF31
PSMB9
TAF9
TSPO
ATP6V0E
SHH
HMGB1
HTRA2
SLU7
CALM1
NOTCH1
CPLX1
GNAI2
CXCR4
MTA2
CLU
SOX10
NTS
AGER
CNR1
P2RY12
NELL2
ADAM10
INSR
NFKBIA
PPARGC1A
MYC
TXNL1
HDAC1
SLC8A1
HSPB1
CCNH
LTBR
PRKCSH
GRIA3
IL13RA1
ARSA
EIF2S1
NMB
ATP8A2
CUL2
POLR2K
GTF2B
NOS2
CLN8
MYCT1
DNM1L
GABRA1
PRKCG
ENTPD4
ATXN3
PPP2CA
EMCN
NLRP3
NOL3
CREBBP
RASGRP1
ATCAY
RYR3
TNC
CYP4X1
NGF
CXXC1
MNAT1
SMPD4
CHRNB2
P2RX7
PTPRR
NEGR1
HPGDS
GNPTAB
NTRK1
NFE2L2
ITGA7
CD33
PCNA
JAM3
SUCLA2
ACVRL1
CDK7
ATRN
DGKB
GSTP1
SPAST
HAP1
MBP
PLA2G4B
NEFH
RYR2
NEFL
INA
GTF2IRD1
ADRA2A
MEAF6
SF3B2
APAF1
DLX1
NINJ2
IL1R1
STAT1
IGF1
NTNG1
TAZ
LOX
GRM5
TARDBP
NAGLU
CAR2
HIF1A
PSMB8
OSMR
FRMPD4
MAPT
MAPK10
EPHA7
SLC18A2
EFNA1
PIK3CA
EPHA4
GLRB
DAGLA
KCNJ10
PLA2G4C
ARHGEF10
DLG3
PAH
NTF3
ADCYAP1
PLCB4
ATP6V1H
AMPH
HTR5A
GRM2
AKT1
GNAI1
GRIN1
FGF2
GNAO1
SP100
UGCG
SYT4
NOS1
PDPK1
MAL
GSS
SNCAIP
PRL
CASP9
GRIA2
TMEM119
CASP1
PINK1
GSN
MAN2B1
XAB2
CTNS
JUN
PLA2G16
CSF1R
LAMB2
ACIN1
TENM2
PSEN2
CADM3
OLFM3
MYRF
CCL12
GFAP
TRIM28
CNTF
GABRB3
NFKBIB
CERS4
ADCY8
LPAR1
CNKSR2
ENTPD2
GPR37
ABL1
RIT2
PTDSS2
C1QA
AKT1S1
THY1
GNPTG
TAF4
PLA2G6
CNTN1
CCL5
B4GALT6
EMP2
PTPRN2
AP1S1
GPRASP1
OPTN
ACAA1A
TNF
GABRA4
CD44
FA2H
ITGAM
TCERG1
HEXB
NRG1
ATP6V0D1
GDPD2
GRIA4
BCAS2
SLC4A10
FCRLS
SGPL1
ERLEC1
PRPF3
TGFBR2
CUL3
CDK5
DLD
SLC1A1
GJB1
CLDN15
C1QC
EFR3A
MAP2K2
TNR
PRNP
ATP6V1A
BID
RDX
IGF1R
ADCY9
TLR4
NQO1
TNFRSF11B
ITGAX
RRAS
ATP2B3
CD14
TCIRG1
GATA2
GAD2
RET
GSR
CXCL16
PGAM1
TRF
C1QB
HRAS
MSN
ATP7A
SNCB
FN1
CRTC2
SLC1A2
CHD4
GUSB
SCAMP2
SF3B4
MMP16
GBA
UBE2K
CREB1
RING1
MAPK3
KIF3A
RAB2A
NCF1
SPTBN2
GTF2H3
GABRG2
SIRT7
CX3CR1
OXR1
HDAC6
CCS
GGA1
ATP6V0E2
FYN
SLA
GTF2A1
NME5
SYT1
NSF
NOSTRIN
MOG
EGFL7
STAMBPL1
SH3TC2
CCK
CDC27
PRKCQ
PQBP1
CDKN1A
GPR84
BCAS1
EP300
CD9
XK
SP1
CHMP2B
EHMT1
ATF4
BCHE
NOS3
MMP9
CDC40
GAL3ST1
TREM2
PTDSS1
PSEN1
MMRN2
RIMS1
PLA2G4A
CSPG4
ATP6V1G2
GRM8
XIAP
TRADD
PARK2
MTA1
PPP3CC
ADRB2
C4A
POLR2L
TFAM
PLXNB3
BCL2
PALM
GAA
MUTYH
MAPK8
POLR2J
SQSTM1
TAF6L
MTOR
NELFA
SIRT2
SMN1
ATP6V1D
HDAC2
IL10RA
ATXN7
UBE2N
PPT1
AP2B1
GRN
CUL1
PGK1
USP30
SLC9A6
L1CAM
ANG
SRC
NEO1
CD68
PIK3R1
CLDN5
PLLP
BECN1
TGFB1
NES
SCN2A1
TBPL1
TIE1
TLR2
XBP1
CSF1
RAC1
NMNAT2
EPHA5
SPI1
STX2
CCR5
CACNA1D
MAGEE1
NR4A2
STAT3
PIK3CB
ARRB2
CALB1
BACE1
LSM2
GFPT1
PECAM1
GNAI3
CYBB
FLT1
MAP2K1
U2AF2
LRP1
PPP2R5C
LSR
COL4A1
PLS1
GGT1
CNTNAP2
ATP13A2
CXCL12
PVALB
PTGS2
CXCL10
BRMS1L
MAG
TNFRSF1A
TNFRSF12A
PLEKHO2
ZFP24
DLX2
PKN1
3110043O21RIK
VIP
PLCB2
BCL2L1
COL4A2
PPP3CB
HMOX1
UCHL1
DLAT
COMT
VEGFA
GRIN2B
PLXNC1
RAF1
RAB3C
MGMT
EPHA3
ATM
NF1
PRKACA
AP2A2
ATP6V0C
INPP5F
IL15RA
GNAQ
PHF2
KEAP1
SRSF4
NPC2
ADCY5
GNG2
BDNF
APC
SNRPA
NPAS4
RAB3A
PMP22
SHANK2
SART1
ERG
CERS1
SOD2
PRKCE
IRF8
UBQLN1
GTF2H1
GPD1L
PHF21A
ARHGAP44
RELA
FUS
PTEN
SEC23A
IL4RA
FXN
GRIN2A
STAB1
AKT2
ANGPT2
CAMK2B
IKBKB
F2
TAF4B
SLC11A1
USP21
WFS1
GLS
GRIN2D
HCN1
CADPS
HGF
BAX
POLR2B
GALC
AP4S1
CXCL11
ATP6V1E1
CACNA1B
RAPGEF2
KATNA1
RAD23B
AKT3
CLN3
DOT1L
SF3A2
VCP
TNFRSF10B
SYT7
TRPM2
ENG
ADORA1
LYPLA1
CAMK2D
P2RX4
TBP
ITGA5
SIRT1
BNIP3
RAN
OPA1
CAB39
NPC1
MAPK1
HTT
UGT8A
CASP8
CASP7
SORCS3
NCL
HDAC7
GRIK2
MYD88
ALDH1L1
ISLR2
ERBB3
CACNB2
PRKCA
ESAM
MMP24
DDIT3
MECP2
SYNJ1
DDX23
DNAJA2
RTN4
ABAT
NCAM1
PPP2R5E
DLG4
IL6RA
RYR1
LIF
AIF1
ITPR3
MARCO
